# Supplementary material for: Iterative Restoration of the Fringe Phase (REFRASE) for QSM
Source: Front Neurosci. 2021 May 13;15:537666. doi: 10.3389/fnins.2021.537666 (PMC8155380; doi:10.3389/fnins.2021.537666)
Supplement: Supplementary file 1 [file Data_Sheet_1.ZIP]

Archive with 10 entries (10 files):
- meas_results_relMaskDifference.xls
- meas_results_relSusStd.xls
- meas_results_SusMean.xls
- meas_results_SusStd.xls
- sim_results_relMaskDifference.xls
- sim_results_relSusStd.xls
- sim_results_SusMean.xls
- sim_results_SusStd.xls
- sim_results_globalRMSE.xls
- sim_results_rimRMSE.xls
