# Supplementary material for: Iterative Restoration of the Fringe Phase (REFRASE) for QSM
Source: Front Neurosci. 2021 May 13;15:537666. doi: 10.3389/fnins.2021.537666 (PMC8155380; doi:10.3389/fnins.2021.537666)
Supplement: Supplementary file 1 [file Data_Sheet_1.ZIP › meas_results_relMaskDifference.xls]

## Sheet: meas_results_relMaskSimilarity
rel. Mask Diff	Q_LC,min:	0.4						0.5						0.6						0.7						0.8						0.9
Subject	Iteration:	0	1	2	3	4	5	0	1	2	3	4	5	0	1	2	3	4	5	0	1	2	3	4	5	0	1	2	3	4	5	0	1	2	3	4	5
1		0	0.043502	0.039801	0.040365	0.040264	0.039992	0	0.054207	0.046196	0.044389	0.043629	0.043007	0	0.066344	0.062622	0.057074	0.056012	0.055551	0	0.088856	0.094172	0.087977	0.087281	0.087532	0	0.13253	0.12815	0.12566	0.12728	0.12942	0	0.20842	0.18561	0.18348	0.18408	0.18602
2		0	0.048202	0.043503	0.042637	0.042109	0.04197	0	0.061185	0.047142	0.044168	0.043063	0.042462	0	0.076459	0.06789	0.062273	0.061805	0.062008	0	0.1049	0.1064	0.1029	0.10339	0.1045	0	0.16024	0.14487	0.1453	0.14743	0.14965	0	0.24096	0.20426	0.20266	0.20426	0.20648
3		0	0.03988	0.036277	0.03728	0.037402	0.037127	0	0.04678	0.038111	0.03755	0.037105	0.036831	0	0.057741	0.056446	0.05221	0.051512	0.051433	0	0.081003	0.084313	0.082012	0.08279	0.083726	0	0.12612	0.12133	0.1209	0.12258	0.12468	0	0.19944	0.17567	0.17533	0.17672	0.17832
4		0	0.044127	0.042757	0.042631	0.04258	0.042361	0	0.055639	0.048632	0.045827	0.045108	0.044581	0	0.071601	0.065167	0.060039	0.059271	0.058868	0	0.09117	0.097448	0.091699	0.091005	0.091169	0	0.1295	0.13006	0.12773	0.12882	0.13011	0	0.20649	0.18068	0.1792	0.18075	0.1826
5		0	0.040161	0.037437	0.038145	0.038236	0.038454	0	0.047721	0.040255	0.041829	0.042688	0.042868	0	0.061326	0.058191	0.058725	0.059479	0.059829	0	0.084759	0.098718	0.095689	0.096035	0.096691	0	0.13064	0.1376	0.13697	0.13855	0.1401	0	0.20287	0.18575	0.18586	0.18742	0.18976
6		0	0.047194	0.042597	0.043101	0.042836	0.042645	0	0.062866	0.051114	0.047831	0.046315	0.045451	0	0.080374	0.067935	0.062727	0.061975	0.061985	0	0.1028	0.10129	0.096888	0.096661	0.097231	0	0.14884	0.13882	0.13636	0.13783	0.13966	0	0.22874	0.19415	0.19	0.19099	0.1928
7		0	0.041885	0.039561	0.03862	0.038052	0.037848	0	0.04769	0.040895	0.03863	0.037909	0.037424	0	0.056123	0.053863	0.050689	0.050133	0.049823	0	0.073718	0.085408	0.080272	0.079759	0.080008	0	0.11378	0.12496	0.12168	0.12247	0.12369	0	0.18502	0.17489	0.17339	0.17463	0.17645
8		0	0.044137	0.039672	0.038816	0.038649	0.038447	0	0.055488	0.046042	0.042404	0.041329	0.040593	0	0.069898	0.062531	0.057559	0.057019	0.05719	0	0.092075	0.09296	0.089026	0.08933	0.090096	0	0.13673	0.12842	0.12698	0.12854	0.13029	0	0.21613	0.18441	0.1815	0.18213	0.1837
9		0	0.047508	0.04381	0.043621	0.043475	0.043281	0	0.061078	0.048609	0.046987	0.046225	0.045849	0	0.07606	0.070716	0.064701	0.064215	0.064553	0	0.1018	0.10416	0.099931	0.099913	0.10072	0	0.15251	0.13963	0.13892	0.14081	0.14278	0	0.23466	0.20078	0.19884	0.19985	0.2017
10		0	0.042955	0.040857	0.042539	0.042044	0.041764	0	0.052932	0.045165	0.044093	0.043638	0.04325	0	0.067152	0.064387	0.059136	0.05813	0.058063	0	0.088538	0.096692	0.092368	0.092196	0.092582	0	0.13547	0.12908	0.12873	0.13019	0.1317	0	0.2122	0.18405	0.18271	0.18402	0.18629
0th iteration = conventional processing
