# Supplementary material for: Iterative Restoration of the Fringe Phase (REFRASE) for QSM
Source: Front Neurosci. 2021 May 13;15:537666. doi: 10.3389/fnins.2021.537666 (PMC8155380; doi:10.3389/fnins.2021.537666)
Supplement: Supplementary file 1 [file Data_Sheet_1.ZIP › meas_results_relSusStd.xls]

## Sheet: meas_results_relGlobalSusStd
rel. Sus StdDev	Q_LC,min:	0.4						0.5						0.6						0.7						0.8						0.9
Subject	Iteration:	0	1	2	3	4	5	0	1	2	3	4	5	0	1	2	3	4	5	0	1	2	3	4	5	0	1	2	3	4	5	0	1	2	3	4	5
1		1	1.0873	0.43659	0.4517	0.40913	0.39097	1	1.1603	0.44009	0.41377	0.3985	0.39668	1	1.0706	0.44857	0.42175	0.40319	0.39631	1	0.46596	0.39899	0.39354	0.38786	0.38375	1	0.44953	0.40211	0.39081	0.38966	0.38878	1	0.60794	0.41618	0.39859	0.3817	0.37803
2		1	2.0068	0.76265	0.71265	0.6937	0.67739	1	0.8785	0.6459	0.62703	0.62522	0.61843	1	0.57913	0.58518	0.58153	0.58196	0.58209	1	0.65101	0.57558	0.56299	0.56494	0.56436	1	0.65249	0.57703	0.55778	0.55125	0.54943	1	0.65017	0.59153	0.5548	0.54296	0.53663
3		1	1.3241	0.88672	0.66023	0.55588	0.52495	1	1.5488	0.83447	0.55834	0.52925	0.52924	1	0.77798	0.4973	0.4835	0.49489	0.49486	1	0.48897	0.49542	0.49168	0.4881	0.48592	1	0.46656	0.47214	0.47343	0.46501	0.46182	1	0.50866	0.45686	0.44847	0.44283	0.44123
4		1	1.2963	0.44489	0.37426	0.34816	0.33074	1	0.94104	0.36257	0.35511	0.33946	0.33535	1	0.50614	0.33048	0.32383	0.32237	0.31886	1	0.36013	0.31538	0.31519	0.3131	0.3112	1	0.33188	0.31212	0.30496	0.30506	0.30529	1	0.42377	0.31219	0.30569	0.2976	0.29752
5		1	1.2662	0.89103	0.77322	0.77371	0.76762	1	1.2379	0.80622	0.75196	0.74978	0.75857	1	1.1352	0.76057	0.7401	0.7421	0.73915	1	0.72263	0.69091	0.70249	0.7067	0.71033	1	0.67091	0.65211	0.66602	0.67963	0.68801	1	0.74094	0.6472	0.64679	0.65223	0.65995
6		1	1.3603	0.27125	0.28181	0.29034	0.30947	1	0.8001	0.28107	0.25003	0.24005	0.24006	1	0.26083	0.25538	0.24892	0.24636	0.24321	1	0.25084	0.25727	0.25215	0.24985	0.2479	1	0.23728	0.25091	0.24582	0.24456	0.24425	1	0.26405	0.23891	0.23682	0.23444	0.23319
7		1	1.7557	0.9478	0.82343	0.79603	0.79697	1	1.5417	0.77244	0.76604	0.76144	0.76052	1	1.2149	0.76363	0.77582	0.73879	0.73538	1	1.0016	0.7761	0.7742	0.76049	0.75358	1	0.83823	0.76513	0.74866	0.74503	0.73837	1	0.86235	0.76537	0.73628	0.73291	0.7217
8		1	1.3314	0.58164	0.55855	0.54829	0.54001	1	1.0684	0.56106	0.53505	0.51965	0.51565	1	0.68754	0.52513	0.51046	0.50654	0.50246	1	0.55569	0.51887	0.50502	0.50183	0.49997	1	0.51765	0.52248	0.50971	0.50541	0.5008	1	0.53706	0.51508	0.49946	0.4955	0.49389
9		1	1.2789	0.73477	0.66617	0.6429	0.62877	1	0.77842	0.66856	0.60568	0.58355	0.56859	1	0.51834	0.62343	0.58522	0.55995	0.53934	1	0.40768	0.57844	0.54706	0.52967	0.5178	1	0.38784	0.50879	0.50265	0.48526	0.47682	1	0.39191	0.42409	0.41365	0.41247	0.40833
10		1	1.5232	0.63403	0.43969	0.41299	0.39794	1	0.98943	0.44205	0.42735	0.40906	0.40989	1	0.53526	0.42135	0.40286	0.39783	0.39394	1	0.40412	0.3872	0.38642	0.38522	0.38421	1	0.43127	0.39038	0.37978	0.37907	0.37967	1	0.47461	0.39732	0.38489	0.37534	0.37534
0th iteration = conventional processing
