# Supplementary material for: Iterative Restoration of the Fringe Phase (REFRASE) for QSM
Source: Front Neurosci. 2021 May 13;15:537666. doi: 10.3389/fnins.2021.537666 (PMC8155380; doi:10.3389/fnins.2021.537666)
Supplement: Supplementary file 1 [file Data_Sheet_1.ZIP › meas_results_SusMean.xls]

## Sheet: meas_results_gloablSusMean
Sus Mean	Q_LC,min:	0.4						0.5						0.6						0.7						0.8						0.9
Subject	Iteration:	0	1	2	3	4	5	0	1	2	3	4	5	0	1	2	3	4	5	0	1	2	3	4	5	0	1	2	3	4	5	0	1	2	3	4	5
1		1.1531e-07	1.278e-07	9.5064e-08	1.0728e-07	1.0548e-07	1.0469e-07	1.1531e-07	1.6583e-07	1.0559e-07	1.084e-07	1.0571e-07	1.0445e-07	1.1531e-07	1.1754e-07	1.064e-07	1.0762e-07	1.0529e-07	1.0494e-07	1.1531e-07	1.2272e-07	1.0967e-07	1.0915e-07	1.0692e-07	1.055e-07	1.1531e-07	1.1075e-07	1.072e-07	1.0301e-07	1.0173e-07	9.9377e-08	1.1531e-07	9.079e-08	1.0847e-07	9.8855e-08	9.5148e-08	9.2684e-08
2		2.8708e-08	4.0708e-08	8.3402e-08	9.1962e-08	9.1978e-08	9.1435e-08	2.8708e-08	7.3401e-08	9.7201e-08	9.821e-08	9.6914e-08	9.6196e-08	2.8708e-08	1.0514e-07	9.7671e-08	9.9063e-08	9.7939e-08	9.8055e-08	2.8708e-08	1.0697e-07	9.9324e-08	9.8507e-08	9.8961e-08	9.8132e-08	2.8708e-08	1.0075e-07	1.0024e-07	9.83e-08	9.7215e-08	9.661e-08	2.8708e-08	9.359e-08	9.8832e-08	9.645e-08	9.5663e-08	9.3903e-08
3		8.3708e-08	6.5452e-08	1.1416e-07	1.1204e-07	1.0552e-07	1.0315e-07	8.3708e-08	9.421e-08	1.162e-07	1.081e-07	1.0499e-07	1.0587e-07	8.3708e-08	8.811e-08	9.6561e-08	9.8787e-08	9.9908e-08	1.0103e-07	8.3708e-08	9.566e-08	1.0494e-07	1.0209e-07	1.0209e-07	1.0079e-07	8.3708e-08	9.5092e-08	1.0404e-07	1.0172e-07	1.0006e-07	9.9636e-08	8.3708e-08	9.6461e-08	9.8121e-08	9.8288e-08	9.695e-08	9.6532e-08
4		7.5134e-08	3.9013e-08	1.1363e-07	1.1717e-07	1.1617e-07	1.1361e-07	7.5134e-08	1.7809e-08	1.1601e-07	1.1061e-07	1.1423e-07	1.129e-07	7.5134e-08	1.046e-07	1.2045e-07	1.1595e-07	1.1361e-07	1.1396e-07	7.5134e-08	1.1948e-07	1.1669e-07	1.143e-07	1.1397e-07	1.1319e-07	7.5134e-08	1.1812e-07	1.1559e-07	1.1309e-07	1.1236e-07	1.1087e-07	7.5134e-08	1.0775e-07	1.131e-07	1.112e-07	1.1003e-07	1.0851e-07
5		4.9216e-08	1.2957e-08	9.5683e-08	1.0105e-07	1.0549e-07	1.0484e-07	4.9216e-08	2.3204e-08	1.0487e-07	1.0967e-07	1.1077e-07	1.0934e-07	4.9216e-08	9.5581e-08	1.1551e-07	1.152e-07	1.1597e-07	1.1412e-07	4.9216e-08	9.8778e-08	1.1379e-07	1.151e-07	1.1545e-07	1.1458e-07	4.9216e-08	1.013e-07	1.1332e-07	1.1389e-07	1.1459e-07	1.141e-07	4.9216e-08	1.0705e-07	1.0925e-07	1.105e-07	1.1124e-07	1.113e-07
6		6.7114e-08	2.9985e-08	9.8598e-08	1.0353e-07	1.025e-07	9.9697e-08	6.7114e-08	5.0031e-08	9.0251e-08	9.7831e-08	9.7095e-08	9.5964e-08	6.7114e-08	8.2946e-08	9.7917e-08	9.8905e-08	9.8785e-08	9.7978e-08	6.7114e-08	8.3627e-08	9.7461e-08	9.7864e-08	9.7041e-08	9.6881e-08	6.7114e-08	8.6826e-08	9.5604e-08	9.4187e-08	9.4426e-08	9.2804e-08	6.7114e-08	8.7532e-08	8.9348e-08	8.9739e-08	9.0078e-08	8.9489e-08
7		7.2954e-08	7.3767e-08	1.149e-07	1.1338e-07	1.1249e-07	1.1161e-07	7.2954e-08	8.3696e-08	1.123e-07	1.122e-07	1.1202e-07	1.1159e-07	7.2954e-08	1.0174e-07	1.1407e-07	1.1379e-07	1.124e-07	1.1202e-07	7.2954e-08	1.0799e-07	1.1344e-07	1.1421e-07	1.142e-07	1.139e-07	7.2954e-08	1.1623e-07	1.1529e-07	1.1429e-07	1.1214e-07	1.1188e-07	7.2954e-08	1.1291e-07	1.1491e-07	1.1216e-07	1.1083e-07	1.0967e-07
8		7.2518e-08	4.1744e-08	9.9116e-08	1.0124e-07	9.9723e-08	9.9321e-08	7.2518e-08	6.6426e-08	1.129e-07	1.052e-07	1.0231e-07	1.0084e-07	7.2518e-08	1.0242e-07	1.0559e-07	1.0382e-07	1.0241e-07	1.0217e-07	7.2518e-08	1.111e-07	1.0829e-07	1.0556e-07	1.0512e-07	1.0419e-07	7.2518e-08	1.0426e-07	1.1109e-07	1.0808e-07	1.0644e-07	1.0464e-07	7.2518e-08	1.0347e-07	1.0881e-07	1.0576e-07	1.0431e-07	1.0289e-07
9		2.9887e-08	-2.8759e-08	6.043e-08	7.3583e-08	7.7579e-08	7.9881e-08	2.9847e-08	4.4487e-08	7.9671e-08	7.9512e-08	7.8244e-08	7.6132e-08	2.9847e-08	5.7698e-08	7.6774e-08	7.8002e-08	7.8747e-08	7.9656e-08	2.9847e-08	6.8865e-08	7.1826e-08	7.6867e-08	7.8905e-08	7.9706e-08	2.9847e-08	8.1445e-08	7.4711e-08	7.7836e-08	7.8968e-08	7.9435e-08	2.9847e-08	8.4069e-08	7.5549e-08	7.4875e-08	7.6985e-08	7.7108e-08
10		1.0034e-07	8.1704e-08	1.3343e-07	1.3234e-07	1.3027e-07	1.2798e-07	1.0034e-07	1.2227e-07	1.4427e-07	1.3789e-07	1.3279e-07	1.3093e-07	1.0034e-07	1.2748e-07	1.3691e-07	1.3374e-07	1.3189e-07	1.3162e-07	1.0034e-07	1.2613e-07	1.3752e-07	1.3346e-07	1.3249e-07	1.3019e-07	1.0034e-07	1.3062e-07	1.3629e-07	1.3357e-07	1.2994e-07	1.2845e-07	1.0034e-07	1.243e-07	1.2785e-07	1.3065e-07	1.2639e-07	1.2415e-07
0th iteration = conventional processing
