# Supplementary material for: Iterative Restoration of the Fringe Phase (REFRASE) for QSM
Source: Front Neurosci. 2021 May 13;15:537666. doi: 10.3389/fnins.2021.537666 (PMC8155380; doi:10.3389/fnins.2021.537666)
Supplement: Supplementary file 1 [file Data_Sheet_1.ZIP › meas_results_SusStd.xls]

## Sheet: meas_results_gloablSusStd
Sus StdDev	Q_LC,min:	0.4						0.5						0.6						0.7						0.8						0.9
Subject	Iteration:	0	1	2	3	4	5	0	1	2	3	4	5	0	1	2	3	4	5	0	1	2	3	4	5	0	1	2	3	4	5	0	1	2	3	4	5
1		5.0871e-08	5.5311e-08	2.221e-08	2.2978e-08	2.0813e-08	1.9889e-08	5.0871e-08	5.9023e-08	2.2388e-08	2.1049e-08	2.0272e-08	2.0179e-08	5.0871e-08	5.4462e-08	2.2819e-08	2.1455e-08	2.0511e-08	2.016e-08	5.0871e-08	2.3704e-08	2.0297e-08	2.002e-08	1.9731e-08	1.9522e-08	5.0871e-08	2.2868e-08	2.0455e-08	1.9881e-08	1.9822e-08	1.9778e-08	5.0871e-08	3.0926e-08	2.1171e-08	2.0276e-08	1.9417e-08	1.923e-08
2		3.9865e-08	8.0003e-08	3.0403e-08	2.841e-08	2.7654e-08	2.7004e-08	3.9865e-08	3.5021e-08	2.5749e-08	2.4997e-08	2.4925e-08	2.4654e-08	3.9865e-08	2.3087e-08	2.3328e-08	2.3183e-08	2.32e-08	2.3205e-08	3.9865e-08	2.5953e-08	2.2946e-08	2.2444e-08	2.2522e-08	2.2498e-08	3.9865e-08	2.6012e-08	2.3004e-08	2.2236e-08	2.1976e-08	2.1903e-08	3.9865e-08	2.5919e-08	2.3582e-08	2.2117e-08	2.1645e-08	2.1393e-08
3		4.5223e-08	5.9879e-08	4.01e-08	2.9858e-08	2.5139e-08	2.374e-08	4.5223e-08	7.0039e-08	3.7737e-08	2.525e-08	2.3934e-08	2.3934e-08	4.5223e-08	3.5183e-08	2.249e-08	2.1866e-08	2.2381e-08	2.2379e-08	4.5223e-08	2.2113e-08	2.2404e-08	2.2235e-08	2.2074e-08	2.1975e-08	4.5223e-08	2.1099e-08	2.1352e-08	2.141e-08	2.1029e-08	2.0885e-08	4.5223e-08	2.3003e-08	2.0661e-08	2.0281e-08	2.0026e-08	1.9954e-08
4		8.6567e-08	1.1221e-07	3.8513e-08	3.2398e-08	3.0139e-08	2.8632e-08	8.6567e-08	8.1463e-08	3.1387e-08	3.0741e-08	2.9386e-08	2.903e-08	8.6567e-08	4.3815e-08	2.8609e-08	2.8033e-08	2.7907e-08	2.7603e-08	8.6567e-08	3.1175e-08	2.7301e-08	2.7285e-08	2.7104e-08	2.6939e-08	8.6567e-08	2.873e-08	2.7019e-08	2.64e-08	2.6408e-08	2.6428e-08	8.6567e-08	3.6684e-08	2.7026e-08	2.6463e-08	2.5762e-08	2.5756e-08
5		4.3311e-08	5.4842e-08	3.8591e-08	3.3489e-08	3.351e-08	3.3246e-08	4.3311e-08	5.3616e-08	3.4918e-08	3.2568e-08	3.2474e-08	3.2854e-08	4.3311e-08	4.9168e-08	3.2941e-08	3.2054e-08	3.2141e-08	3.2013e-08	4.3311e-08	3.1297e-08	2.9924e-08	3.0425e-08	3.0608e-08	3.0765e-08	4.3311e-08	2.9058e-08	2.8244e-08	2.8846e-08	2.9435e-08	2.9798e-08	4.3311e-08	3.2091e-08	2.8031e-08	2.8013e-08	2.8249e-08	2.8583e-08
6		8.6912e-08	1.1823e-07	2.3575e-08	2.4493e-08	2.5234e-08	2.6897e-08	8.6912e-08	6.9539e-08	2.4428e-08	2.1731e-08	2.0863e-08	2.0864e-08	8.6912e-08	2.2669e-08	2.2196e-08	2.1634e-08	2.1412e-08	2.1138e-08	8.6912e-08	2.1801e-08	2.236e-08	2.1915e-08	2.1715e-08	2.1545e-08	8.6912e-08	2.0623e-08	2.1807e-08	2.1364e-08	2.1255e-08	2.1229e-08	8.6912e-08	2.2949e-08	2.0764e-08	2.0583e-08	2.0376e-08	2.0267e-08
7		3.9176e-08	6.8781e-08	3.7132e-08	3.2259e-08	3.1186e-08	3.1222e-08	3.9176e-08	6.04e-08	3.0262e-08	3.0011e-08	2.9831e-08	2.9794e-08	3.9176e-08	4.7597e-08	2.9916e-08	3.0394e-08	2.8943e-08	2.881e-08	3.9176e-08	3.924e-08	3.0405e-08	3.033e-08	2.9793e-08	2.9523e-08	3.9176e-08	3.2839e-08	2.9975e-08	2.933e-08	2.9188e-08	2.8927e-08	3.9176e-08	3.3784e-08	2.9984e-08	2.8845e-08	2.8713e-08	2.8274e-08
8		4.2753e-08	5.6923e-08	2.4867e-08	2.388e-08	2.3441e-08	2.3087e-08	4.2753e-08	4.568e-08	2.3987e-08	2.2875e-08	2.2217e-08	2.2046e-08	4.2753e-08	2.9395e-08	2.2451e-08	2.1824e-08	2.1656e-08	2.1482e-08	4.2753e-08	2.3758e-08	2.2184e-08	2.1591e-08	2.1455e-08	2.1375e-08	4.2753e-08	2.2131e-08	2.2338e-08	2.1792e-08	2.1608e-08	2.1411e-08	4.2753e-08	2.2961e-08	2.2021e-08	2.1354e-08	2.1184e-08	2.1116e-08
9		6.7829e-08	8.6744e-08	4.9839e-08	4.5186e-08	4.3607e-08	4.2649e-08	6.7775e-08	5.2758e-08	4.5312e-08	4.105e-08	3.9551e-08	3.8536e-08	6.7775e-08	3.5131e-08	4.2253e-08	3.9664e-08	3.7951e-08	3.6554e-08	6.7775e-08	2.763e-08	3.9204e-08	3.7077e-08	3.5899e-08	3.5094e-08	6.7775e-08	2.6286e-08	3.4484e-08	3.4067e-08	3.2888e-08	3.2317e-08	6.7775e-08	2.6562e-08	2.8743e-08	2.8035e-08	2.7955e-08	2.7675e-08
10		6.5503e-08	9.9777e-08	4.1531e-08	2.8801e-08	2.7052e-08	2.6066e-08	6.5503e-08	6.4811e-08	2.8956e-08	2.7993e-08	2.6795e-08	2.6849e-08	6.5503e-08	3.5061e-08	2.76e-08	2.6389e-08	2.606e-08	2.5804e-08	6.5503e-08	2.6471e-08	2.5363e-08	2.5312e-08	2.5233e-08	2.5167e-08	6.5503e-08	2.825e-08	2.5571e-08	2.4877e-08	2.4831e-08	2.4869e-08	6.5503e-08	3.1089e-08	2.6026e-08	2.5211e-08	2.4586e-08	2.4586e-08
0th iteration = conventional processing
