# Supplementary material for: Iterative Restoration of the Fringe Phase (REFRASE) for QSM
Source: Front Neurosci. 2021 May 13;15:537666. doi: 10.3389/fnins.2021.537666 (PMC8155380; doi:10.3389/fnins.2021.537666)
Supplement: Supplementary file 1 [file Data_Sheet_1.ZIP › sim_results_relMaskDifference.xls]

## Sheet: sim_results_relMaskSimilarity
rel. Mask Diff	Q_LC,min:	0.4						0.5						0.6						0.7						0.8						0.9
MC Case	Iteration:	0	1	2	3	4	5	0	1	2	3	4	5	0	1	2	3	4	5	0	1	2	3	4	5	0	1	2	3	4	5	0	1	2	3	4	5
1		0	0.0789	0.070093	0.066772	0.065674	0.064851	0	0.080563	0.052878	0.045851	0.043834	0.042967	0	0.12	0.067684	0.055088	0.05282	0.052377	0	0.18478	0.1009	0.092716	0.091258	0.090732	0	0.2959	0.15274	0.14374	0.14141	0.14033	0	0.53153	0.2465	0.23308	0.22859	0.22673
2		0	0.070674	0.067329	0.065134	0.064891	0.064968	0	0.064853	0.049918	0.045271	0.044799	0.044678	0	0.10299	0.05974	0.052203	0.051411	0.051047	0	0.16558	0.090325	0.085641	0.084843	0.084345	0	0.26439	0.14092	0.1359	0.13527	0.13501	0	0.44136	0.23127	0.22274	0.22061	0.21931
3		0	0.069341	0.064898	0.063085	0.062772	0.062798	0	0.06772	0.052111	0.044763	0.043155	0.042823	0	0.10943	0.066232	0.055667	0.051996	0.050994	0	0.18225	0.09254	0.087388	0.085952	0.085582	0	0.2948	0.14124	0.13611	0.13502	0.13455	0	0.49628	0.23199	0.22401	0.22179	0.22044
4		0	0.078586	0.068292	0.068618	0.067645	0.067338	0	0.070852	0.046642	0.042673	0.042269	0.042391	0	0.10258	0.059887	0.052742	0.051264	0.050944	0	0.1569	0.097566	0.09046	0.089039	0.088348	0	0.2459	0.1467	0.14012	0.13868	0.13798	0	0.43419	0.23671	0.22626	0.22312	0.22162
5		0	0.076175	0.070269	0.068283	0.067395	0.06705	0	0.064036	0.050083	0.047465	0.046776	0.046418	0	0.084234	0.057037	0.052516	0.051654	0.051309	0	0.12784	0.091086	0.087255	0.086623	0.086361	0	0.19294	0.14187	0.13688	0.13578	0.13531	0	0.30977	0.22992	0.22353	0.221	0.21968
6		0	0.17665	0.17869	0.1194	0.089627	0.07125	0	0.23033	0.17389	0.11855	0.081852	0.060261	0	0.31235	0.1886	0.1253	0.086227	0.069889	0	0.4178	0.12856	0.096086	0.09126	0.090337	0	0.55603	0.16872	0.14978	0.14542	0.14407	0	0.77409	0.28723	0.24313	0.2358	0.23254
7		0	0.073688	0.06691	0.066355	0.065966	0.06566	0	0.069604	0.0456	0.044247	0.044024	0.04412	0	0.10054	0.056871	0.050993	0.049979	0.049742	0	0.15336	0.096683	0.08958	0.087933	0.087021	0	0.23546	0.14589	0.13937	0.1381	0.13768	0	0.39982	0.2328	0.22355	0.22064	0.21949
8		0	0.078753	0.070456	0.069479	0.068777	0.068668	0	0.064012	0.046105	0.044501	0.044176	0.043927	0	0.080956	0.056151	0.05182	0.051054	0.050665	0	0.12317	0.094808	0.090133	0.089137	0.088716	0	0.18582	0.14245	0.13725	0.13624	0.13595	0	0.29544	0.22922	0.22248	0.21982	0.21838
9		0	0.084174	0.073755	0.072199	0.07058	0.06941	0	0.074693	0.051278	0.048476	0.047743	0.047512	0	0.10161	0.061935	0.055655	0.054235	0.053611	0	0.14941	0.099252	0.092266	0.0908	0.090158	0	0.21953	0.14995	0.14229	0.14044	0.1398	0	0.35549	0.24004	0.22944	0.22646	0.2249
10		0	0.081766	0.070254	0.068043	0.067235	0.066582	0	0.070466	0.049218	0.045732	0.045309	0.045033	0	0.09006	0.059704	0.055173	0.054596	0.0545	0	0.133	0.095065	0.089925	0.088848	0.08847	0	0.1925	0.1452	0.13961	0.13845	0.1378	0	0.30119	0.23377	0.22524	0.22261	0.22125
0th iteration = conventional processing
