# Supplementary material for: Iterative Restoration of the Fringe Phase (REFRASE) for QSM
Source: Front Neurosci. 2021 May 13;15:537666. doi: 10.3389/fnins.2021.537666 (PMC8155380; doi:10.3389/fnins.2021.537666)
Supplement: Supplementary file 1 [file Data_Sheet_1.ZIP › sim_results_relSusStd.xls]

## Sheet: sim_results_relGlobalSusStd
rel. Sus StdDev	Q_LC,min:	0.4						0.5						0.6						0.7						0.8						0.9
MC Case	Iteration:	0	1	2	3	4	5	0	1	2	3	4	5	0	1	2	3	4	5	0	1	2	3	4	5	0	1	2	3	4	5	0	1	2	3	4	5
1		1	0.59952	0.12877	0.11298	0.11299	0.11379	1	0.21851	0.13441	0.11071	0.11028	0.11023	1	0.14409	0.11413	0.11141	0.11011	0.11017	1	0.12648	0.11215	0.11069	0.11031	0.1103	1	0.12581	0.11238	0.11059	0.11035	0.11048	1	0.12494	0.11434	0.11147	0.11092	0.11074
2		1	1.1983	0.37006	0.25083	0.25565	0.25402	1	0.68914	0.25109	0.24969	0.25231	0.25291	1	0.29001	0.25583	0.25202	0.25303	0.25341	1	0.26309	0.24626	0.24657	0.24601	0.24683	1	0.24448	0.24915	0.24694	0.24726	0.24723	1	0.24802	0.24534	0.24564	0.24547	0.24546
3		1	1.4397	0.63133	0.48845	0.46577	0.45376	1	0.78626	0.47401	0.43683	0.44559	0.44185	1	0.49184	0.43287	0.42904	0.42915	0.42887	1	0.43647	0.42665	0.42785	0.42658	0.42663	1	0.42808	0.42734	0.42655	0.42589	0.42672	1	0.42987	0.42686	0.42559	0.42636	0.4254
4		1	1.6109	0.43719	0.29625	0.30645	0.30126	1	0.86674	0.29968	0.29755	0.3016	0.29894	1	0.3621	0.29629	0.29769	0.296	0.29594	1	0.30491	0.291	0.29062	0.29047	0.29075	1	0.29072	0.29316	0.29106	0.2913	0.29118	1	0.29032	0.29194	0.29179	0.29212	0.291
5		1	1.8388	0.56317	0.40165	0.39068	0.38936	1	1.5141	0.4424	0.39888	0.4045	0.4146	1	0.5627	0.39156	0.39495	0.39788	0.3965	1	0.3998	0.38838	0.38871	0.38868	0.38876	1	0.39088	0.3908	0.38983	0.38983	0.38968	1	0.38964	0.38923	0.38823	0.38844	0.38864
6		1	1.4219	0.28543	0.18966	0.1689	0.17493	1	0.56701	0.25583	0.17992	0.17256	0.1695	1	0.68585	0.28238	0.17112	0.16385	0.16604	1	0.34534	0.16792	0.16571	0.16431	0.16422	1	0.20045	0.16628	0.16351	0.16298	0.16344	1	0.26015	0.16923	0.16316	0.1635	0.16235
7		1	1.1498	0.33942	0.3121	0.31393	0.31415	1	0.46285	0.30677	0.30299	0.301	0.30252	1	0.33563	0.30527	0.30774	0.30748	0.30873	1	0.308	0.3041	0.30635	0.3064	0.30675	1	0.31046	0.30813	0.30663	0.30666	0.30662	1	0.3071	0.30936	0.30607	0.30689	0.3056
8		1	1.0944	0.43164	0.37667	0.35943	0.38314	1	0.6378	0.39902	0.36507	0.35986	0.3602	1	0.36577	0.36177	0.35752	0.35786	0.36047	1	0.35252	0.35373	0.35582	0.35656	0.35735	1	0.35327	0.3555	0.3561	0.35658	0.35587	1	0.35733	0.35306	0.3523	0.35432	0.3541
9		1	0.89247	0.27154	0.20807	0.20206	0.20953	1	0.37355	0.19532	0.18521	0.18439	0.18382	1	0.22316	0.1854	0.18356	0.18371	0.18429	1	0.18991	0.18174	0.18208	0.18282	0.18278	1	0.19458	0.1847	0.18262	0.18252	0.18227	1	0.19992	0.18719	0.1832	0.1831	0.18292
10		1	1.0969	0.43258	0.40015	0.39683	0.38016	1	0.88847	0.35842	0.35824	0.35915	0.3565	1	0.45487	0.35375	0.35533	0.35543	0.35568	1	0.39633	0.35533	0.35678	0.3581	0.35845	1	0.37318	0.35482	0.35674	0.35607	0.35649	1	0.37017	0.35298	0.35589	0.35645	0.35619
0th iteration = conventional processing
