# Supplementary material for: Iterative Restoration of the Fringe Phase (REFRASE) for QSM
Source: Front Neurosci. 2021 May 13;15:537666. doi: 10.3389/fnins.2021.537666 (PMC8155380; doi:10.3389/fnins.2021.537666)
Supplement: Supplementary file 1 [file Data_Sheet_1.ZIP › sim_results_SusMean.xls]

## Sheet: sim_results_gloablSusMean
Sus Mean	Q_LC,min:	0.4						0.5						0.6						0.7						0.8						0.9
MC Case	Iteration:	0	1	2	3	4	5	0	1	2	3	4	5	0	1	2	3	4	5	0	1	2	3	4	5	0	1	2	3	4	5	0	1	2	3	4	5
1		5.8318e-08	5.3696e-08	2.3376e-08	1.8318e-08	1.8321e-08	2.0092e-08	5.8318e-08	3.3634e-08	2.183e-08	1.9568e-08	1.9237e-08	1.9627e-08	5.8318e-08	2.1206e-08	2.0462e-08	2.0198e-08	2.0278e-08	2.0263e-08	5.8318e-08	2.0095e-08	2.1059e-08	2.0775e-08	2.0845e-08	2.0804e-08	5.8318e-08	2.1314e-08	2.0948e-08	2.1152e-08	2.1189e-08	2.1119e-08	5.8318e-08	2.0295e-08	2.0787e-08	2.1032e-08	2.0996e-08	2.1189e-08
2		5.9319e-08	1.2316e-08	2.3662e-08	2.3293e-08	2.2684e-08	2.1849e-08	5.9319e-08	2.7486e-08	2.3227e-08	2.1453e-08	2.0646e-08	2.0598e-08	5.9319e-08	2.1906e-08	2.1684e-08	2.1487e-08	2.1473e-08	2.1454e-08	5.9319e-08	2.0632e-08	2.1714e-08	2.1538e-08	2.1518e-08	2.1577e-08	5.9319e-08	2.1625e-08	2.1762e-08	2.1614e-08	2.162e-08	2.1584e-08	5.9319e-08	2.1679e-08	2.1531e-08	2.1488e-08	2.1508e-08	2.1542e-08
3		3.3202e-08	3.4518e-08	2.4917e-08	2.1777e-08	2.0449e-08	2.0807e-08	3.3202e-08	2.3901e-08	2.2187e-08	2.0763e-08	2.0568e-08	2.0462e-08	3.3202e-08	2.1579e-08	2.1248e-08	2.0913e-08	2.0853e-08	2.0965e-08	3.3202e-08	2.0379e-08	2.1163e-08	2.115e-08	2.1235e-08	2.1273e-08	3.3202e-08	2.0828e-08	2.133e-08	2.1387e-08	2.1345e-08	2.1417e-08	3.3202e-08	2.0126e-08	2.1103e-08	2.1208e-08	2.1246e-08	2.1222e-08
4		3.379e-08	3.2141e-08	2.4798e-08	2.1629e-08	2.0959e-08	2.1327e-08	3.379e-08	2.7201e-08	2.2308e-08	2.1516e-08	2.1226e-08	2.0909e-08	3.379e-08	2.3595e-08	2.1515e-08	2.1517e-08	2.1371e-08	2.1365e-08	3.379e-08	2.1689e-08	2.1522e-08	2.1311e-08	2.1454e-08	2.1342e-08	3.379e-08	2.1546e-08	2.1343e-08	2.1489e-08	2.1465e-08	2.1446e-08	3.379e-08	2.1288e-08	2.1506e-08	2.1276e-08	2.1354e-08	2.134e-08
5		3.0534e-08	-9.1931e-09	2.1386e-08	2.2512e-08	2.1961e-08	2.1643e-08	3.0534e-08	1.1904e-08	2.2941e-08	2.2798e-08	2.2419e-08	2.2396e-08	3.0534e-08	2.1981e-08	2.2076e-08	2.2098e-08	2.2131e-08	2.2019e-08	3.0534e-08	2.1671e-08	2.1725e-08	2.1641e-08	2.1703e-08	2.1714e-08	3.0534e-08	2.1511e-08	2.1688e-08	2.179e-08	2.1732e-08	2.176e-08	3.0534e-08	2.1042e-08	2.1549e-08	2.1585e-08	2.1575e-08	2.1555e-08
6		2.1515e-08	-5.3246e-09	2.0108e-08	2.2869e-08	2.2176e-08	2.2004e-08	2.1515e-08	3.5328e-09	1.9374e-08	2.1864e-08	2.1339e-08	2.1455e-08	2.1515e-08	9.4547e-09	2.152e-08	2.1717e-08	2.0948e-08	2.1594e-08	2.1515e-08	1.7835e-08	2.156e-08	2.135e-08	2.1276e-08	2.1225e-08	2.1515e-08	1.9147e-08	2.1459e-08	2.1204e-08	2.116e-08	2.1174e-08	2.1515e-08	2.0258e-08	2.1115e-08	2.1146e-08	2.1014e-08	2.087e-08
7		4.3895e-08	2.8427e-08	2.5945e-08	2.2112e-08	2.16e-08	2.0727e-08	4.3895e-08	2.4531e-08	2.3154e-08	2.1622e-08	2.1018e-08	2.0848e-08	4.3895e-08	1.971e-08	2.1296e-08	2.1368e-08	2.1213e-08	2.1274e-08	4.3895e-08	2.1277e-08	2.1649e-08	2.163e-08	2.1608e-08	2.1663e-08	4.3895e-08	2.1636e-08	2.1701e-08	2.1721e-08	2.1718e-08	2.174e-08	4.3895e-08	2.1985e-08	2.1602e-08	2.1583e-08	2.1781e-08	2.1746e-08
8		3.0785e-08	2.6237e-08	2.2159e-08	2.2245e-08	2.2607e-08	2.2427e-08	3.0785e-08	2.538e-08	2.167e-08	2.1712e-08	2.125e-08	2.1326e-08	3.0785e-08	2.2977e-08	2.1917e-08	2.1776e-08	2.1707e-08	2.166e-08	3.0785e-08	2.2134e-08	2.1875e-08	2.1722e-08	2.1688e-08	2.1722e-08	3.0785e-08	2.1394e-08	2.1625e-08	2.1673e-08	2.1634e-08	2.1601e-08	3.0785e-08	2.125e-08	2.1467e-08	2.1448e-08	2.1585e-08	2.1566e-08
9		5.3875e-08	4.9528e-08	2.758e-08	2.2088e-08	2.004e-08	2.0163e-08	5.3875e-08	3.2508e-08	2.2701e-08	2.1446e-08	2.0829e-08	2.0421e-08	5.3875e-08	2.2932e-08	2.0967e-08	2.0957e-08	2.0918e-08	2.0885e-08	5.3875e-08	2.0299e-08	2.1486e-08	2.1196e-08	2.1223e-08	2.1198e-08	5.3875e-08	2.0618e-08	2.1322e-08	2.142e-08	2.1378e-08	2.1432e-08	5.3875e-08	2.0584e-08	2.1498e-08	2.1457e-08	2.1375e-08	2.1332e-08
10		3.2945e-08	1.4164e-08	2.1583e-08	2.2703e-08	2.2115e-08	2.2376e-08	3.2945e-08	2.0979e-08	2.2629e-08	2.1689e-08	2.1613e-08	2.1655e-08	3.2945e-08	2.1614e-08	2.1708e-08	2.1795e-08	2.169e-08	2.1591e-08	3.2945e-08	2.1898e-08	2.1445e-08	2.1488e-08	2.1525e-08	2.1505e-08	3.2945e-08	2.1457e-08	2.1277e-08	2.1404e-08	2.1358e-08	2.1406e-08	3.2945e-08	2.1264e-08	2.1064e-08	2.1046e-08	2.1109e-08	2.1112e-08
0th iteration = conventional processing
