# Supplementary material for: Iterative Restoration of the Fringe Phase (REFRASE) for QSM
Source: Front Neurosci. 2021 May 13;15:537666. doi: 10.3389/fnins.2021.537666 (PMC8155380; doi:10.3389/fnins.2021.537666)
Supplement: Supplementary file 1 [file Data_Sheet_1.ZIP › sim_results_SusStd.xls]

## Sheet: sim_results_gloablSusStd
Sus StdDev	Q_LC,min:	0.4						0.5						0.6						0.7						0.8						0.9
MC Case	Iteration:	0	1	2	3	4	5	0	1	2	3	4	5	0	1	2	3	4	5	0	1	2	3	4	5	0	1	2	3	4	5	0	1	2	3	4	5
1		1.7578e-08	1.0538e-08	2.2634e-09	1.9859e-09	1.986e-09	2.0002e-09	1.7578e-08	3.841e-09	2.3626e-09	1.946e-09	1.9384e-09	1.9375e-09	1.7578e-08	2.5327e-09	2.0061e-09	1.9583e-09	1.9355e-09	1.9366e-09	1.7578e-08	2.2231e-09	1.9713e-09	1.9456e-09	1.939e-09	1.9388e-09	1.7578e-08	2.2114e-09	1.9753e-09	1.944e-09	1.9397e-09	1.942e-09	1.7578e-08	2.1961e-09	2.0099e-09	1.9594e-09	1.9497e-09	1.9466e-09
2		7.9315e-09	9.5046e-09	2.9351e-09	1.9895e-09	2.0277e-09	2.0147e-09	7.9315e-09	5.4659e-09	1.9915e-09	1.9804e-09	2.0012e-09	2.006e-09	7.9315e-09	2.3002e-09	2.0291e-09	1.9989e-09	2.0069e-09	2.0099e-09	7.9315e-09	2.0867e-09	1.9532e-09	1.9556e-09	1.9513e-09	1.9578e-09	7.9315e-09	1.9391e-09	1.9762e-09	1.9586e-09	1.9612e-09	1.9609e-09	7.9315e-09	1.9672e-09	1.9459e-09	1.9483e-09	1.947e-09	1.9469e-09
3		4.7921e-09	6.8994e-09	3.0254e-09	2.3407e-09	2.232e-09	2.1744e-09	4.7921e-09	3.7678e-09	2.2715e-09	2.0933e-09	2.1353e-09	2.1174e-09	4.7921e-09	2.3569e-09	2.0744e-09	2.056e-09	2.0565e-09	2.0552e-09	4.7921e-09	2.0916e-09	2.0445e-09	2.0503e-09	2.0442e-09	2.0444e-09	4.7921e-09	2.0514e-09	2.0479e-09	2.0441e-09	2.0409e-09	2.0449e-09	4.7921e-09	2.06e-09	2.0455e-09	2.0395e-09	2.0432e-09	2.0385e-09
4		6.9112e-09	1.1133e-08	3.0215e-09	2.0474e-09	2.1179e-09	2.082e-09	6.9112e-09	5.9902e-09	2.0712e-09	2.0565e-09	2.0844e-09	2.066e-09	6.9112e-09	2.5026e-09	2.0477e-09	2.0574e-09	2.0457e-09	2.0453e-09	6.9112e-09	2.1073e-09	2.0112e-09	2.0085e-09	2.0075e-09	2.0095e-09	6.9112e-09	2.0092e-09	2.0261e-09	2.0116e-09	2.0132e-09	2.0124e-09	6.9112e-09	2.0065e-09	2.0177e-09	2.0166e-09	2.0189e-09	2.0111e-09
5		4.8005e-09	8.8272e-09	2.7035e-09	1.9281e-09	1.8755e-09	1.8691e-09	4.8005e-09	7.2683e-09	2.1237e-09	1.9148e-09	1.9418e-09	1.9903e-09	4.8005e-09	2.7012e-09	1.8797e-09	1.896e-09	1.91e-09	1.9034e-09	4.8005e-09	1.9192e-09	1.8644e-09	1.866e-09	1.8658e-09	1.8663e-09	4.8005e-09	1.8764e-09	1.876e-09	1.8714e-09	1.8714e-09	1.8707e-09	4.8005e-09	1.8705e-09	1.8685e-09	1.8637e-09	1.8647e-09	1.8656e-09
6		1.2123e-08	1.7238e-08	3.4602e-09	2.2993e-09	2.0476e-09	2.1207e-09	1.2123e-08	6.8739e-09	3.1015e-09	2.1811e-09	2.092e-09	2.0548e-09	1.2123e-08	8.3146e-09	3.4233e-09	2.0745e-09	1.9864e-09	2.0129e-09	1.2123e-08	4.1866e-09	2.0357e-09	2.0089e-09	1.9919e-09	1.9908e-09	1.2123e-08	2.4301e-09	2.0158e-09	1.9822e-09	1.9758e-09	1.9814e-09	1.2123e-08	3.1538e-09	2.0516e-09	1.978e-09	1.9821e-09	1.9682e-09
7		6.6051e-09	7.5947e-09	2.2419e-09	2.0615e-09	2.0736e-09	2.075e-09	6.6051e-09	3.0572e-09	2.0263e-09	2.0013e-09	1.9881e-09	1.9982e-09	6.6051e-09	2.2169e-09	2.0164e-09	2.0327e-09	2.031e-09	2.0392e-09	6.6051e-09	2.0344e-09	2.0086e-09	2.0235e-09	2.0238e-09	2.0261e-09	6.6051e-09	2.0506e-09	2.0352e-09	2.0253e-09	2.0255e-09	2.0253e-09	6.6051e-09	2.0285e-09	2.0434e-09	2.0216e-09	2.0271e-09	2.0185e-09
8		5.3453e-09	5.8497e-09	2.3072e-09	2.0134e-09	1.9212e-09	2.048e-09	5.3453e-09	3.4092e-09	2.1329e-09	1.9514e-09	1.9235e-09	1.9254e-09	5.3453e-09	1.9551e-09	1.9338e-09	1.911e-09	1.9129e-09	1.9268e-09	5.3453e-09	1.8843e-09	1.8908e-09	1.902e-09	1.9059e-09	1.9102e-09	5.3453e-09	1.8883e-09	1.9002e-09	1.9035e-09	1.906e-09	1.9022e-09	5.3453e-09	1.9101e-09	1.8872e-09	1.8831e-09	1.894e-09	1.8928e-09
9		1.1146e-08	9.9473e-09	3.0265e-09	2.3191e-09	2.2521e-09	2.3354e-09	1.1146e-08	4.1635e-09	2.177e-09	2.0644e-09	2.0552e-09	2.0488e-09	1.1146e-08	2.4873e-09	2.0664e-09	2.0459e-09	2.0476e-09	2.054e-09	1.1146e-08	2.1168e-09	2.0257e-09	2.0294e-09	2.0377e-09	2.0372e-09	1.1146e-08	2.1688e-09	2.0587e-09	2.0354e-09	2.0344e-09	2.0315e-09	1.1146e-08	2.2283e-09	2.0864e-09	2.042e-09	2.0408e-09	2.0388e-09
10		5.4366e-09	5.9631e-09	2.3518e-09	2.1754e-09	2.1574e-09	2.0668e-09	5.4366e-09	4.8303e-09	1.9486e-09	1.9476e-09	1.9525e-09	1.9382e-09	5.4366e-09	2.4729e-09	1.9232e-09	1.9318e-09	1.9323e-09	1.9337e-09	5.4366e-09	2.1546e-09	1.9318e-09	1.9397e-09	1.9469e-09	1.9487e-09	5.4366e-09	2.0288e-09	1.929e-09	1.9394e-09	1.9358e-09	1.9381e-09	5.4366e-09	2.0124e-09	1.919e-09	1.9348e-09	1.9378e-09	1.9365e-09
0th iteration = conventional processing
