# Supplementary material for: Iterative Restoration of the Fringe Phase (REFRASE) for QSM
Source: Front Neurosci. 2021 May 13;15:537666. doi: 10.3389/fnins.2021.537666 (PMC8155380; doi:10.3389/fnins.2021.537666)
Supplement: Supplementary file 1 [file Data_Sheet_1.ZIP › sim_results_globalRMSE.xls]

## Sheet: sim_globalRMSE
global RMSE	Q_LC,min:	0.4						0.5						0.6						0.7						0.8						0.9
MC Case	Iteration:	0	1	2	3	4	5	0	1	2	3	4	5	0	1	2	3	4	5	0	1	2	3	4	5	0	1	2	3	4	5	0	1	2	3	4	5
1		5.0604e-08	1.0783e-07	3.5786e-08	6.4652e-08	6.7375e-08	8.3313e-08	5.0604e-08	7.6105e-08	3.2573e-08	3.6565e-08	4.68e-08	4.662e-08	5.0604e-08	5.3998e-08	2.9674e-08	2.8765e-08	2.8589e-08	2.8515e-08	5.0604e-08	3.6915e-08	2.8796e-08	2.8661e-08	2.8619e-08	2.8602e-08	5.0604e-08	3.2171e-08	2.9365e-08	2.9192e-08	2.9154e-08	2.913e-08	5.0604e-08	3.931e-08	3.1039e-08	3.0736e-08	3.0647e-08	3.0592e-08
2		4.1281e-08	8.7796e-08	8.1228e-08	1.1736e-07	1.3921e-07	1.5349e-07	4.1281e-08	6.0284e-08	3.176e-08	3.618e-08	5.8438e-08	5.4763e-08	4.1281e-08	4.324e-08	2.9463e-08	2.8508e-08	2.8347e-08	2.828e-08	4.1281e-08	3.3484e-08	2.8503e-08	2.8366e-08	2.8334e-08	2.8314e-08	4.1281e-08	3.1273e-08	2.8893e-08	2.8825e-08	2.8819e-08	2.8818e-08	4.1281e-08	3.5666e-08	3.046e-08	3.0286e-08	3.0237e-08	3.0212e-08
3		4.363e-08	9.8728e-08	5.4215e-08	7.2041e-08	7.8835e-08	8.2723e-08	4.363e-08	6.4803e-08	3.1773e-08	3.6363e-08	5.0814e-08	5.0785e-08	4.363e-08	4.7033e-08	2.914e-08	2.8568e-08	2.8465e-08	2.839e-08	4.363e-08	3.2853e-08	2.8722e-08	2.8572e-08	2.8518e-08	2.8504e-08	4.363e-08	3.2179e-08	2.91e-08	2.9027e-08	2.9017e-08	2.9008e-08	4.363e-08	3.787e-08	3.0698e-08	3.0526e-08	3.0482e-08	3.0459e-08
4		3.8414e-08	1.0507e-07	1.1156e-07	1.306e-07	1.6004e-07	1.6697e-07	3.8414e-08	7.4829e-08	5.9993e-08	5.1116e-08	5.8754e-08	5.0867e-08	3.8414e-08	5.2292e-08	2.9321e-08	2.8388e-08	2.8297e-08	2.8265e-08	3.8414e-08	3.5636e-08	2.8524e-08	2.8436e-08	2.8396e-08	2.8386e-08	3.8414e-08	3.0915e-08	2.9053e-08	2.894e-08	2.8925e-08	2.8916e-08	3.8414e-08	3.5546e-08	3.0593e-08	3.0403e-08	3.0334e-08	3.0296e-08
5		3.6332e-08	7.2338e-08	5.6952e-08	9.4695e-08	1.0138e-07	1.0826e-07	3.6332e-08	5.3244e-08	3.0341e-08	2.9225e-08	3.5786e-08	3.5544e-08	3.6332e-08	4.064e-08	2.872e-08	2.8217e-08	2.8149e-08	2.8152e-08	3.6332e-08	3.3759e-08	2.855e-08	2.8354e-08	2.8322e-08	2.8318e-08	3.6332e-08	3.0394e-08	2.895e-08	2.8851e-08	2.8835e-08	2.8824e-08	3.6332e-08	3.2139e-08	3.0462e-08	3.0309e-08	3.0265e-08	3.0233e-08
6		2.4389e-07	1.8121e-07	1.0597e-07	1.2829e-07	1.1071e-07	1.214e-07	2.4389e-07	1.4236e-07	4.659e-08	3.8112e-08	3.2616e-08	3.0752e-08	2.4389e-07	1.1272e-07	4.0987e-08	3.1003e-08	2.9576e-08	2.9004e-08	2.4389e-07	6.4795e-08	2.9314e-08	2.864e-08	2.8547e-08	2.8532e-08	2.4389e-07	3.9377e-08	2.9707e-08	2.9238e-08	2.9154e-08	2.9118e-08	2.4389e-07	3.4567e-08	3.1806e-08	3.0886e-08	3.0712e-08	3.0654e-08
7		3.8562e-08	8.6578e-08	8.5434e-08	1.2128e-07	1.3143e-07	1.4253e-07	3.8562e-08	6.6934e-08	3.1627e-08	5.0564e-08	5.037e-08	5.8168e-08	3.8562e-08	5.3673e-08	2.9509e-08	3.5357e-08	3.5251e-08	2.8143e-08	3.8562e-08	4.3069e-08	2.8591e-08	2.8315e-08	2.8267e-08	2.824e-08	3.8562e-08	3.1749e-08	2.8944e-08	2.8845e-08	2.8823e-08	2.8815e-08	3.8562e-08	3.4452e-08	3.0472e-08	3.0281e-08	3.0207e-08	3.0183e-08
8		3.5949e-08	8.8314e-08	4.4502e-08	7.6172e-08	7.8211e-08	8.7588e-08	3.5949e-08	5.938e-08	3.0155e-08	4.1353e-08	4.1267e-08	3.5599e-08	3.5949e-08	4.6355e-08	2.8725e-08	2.8122e-08	2.812e-08	2.8124e-08	3.5949e-08	3.6598e-08	2.8531e-08	2.8347e-08	2.8341e-08	2.8325e-08	3.5949e-08	3.0111e-08	2.9002e-08	2.8901e-08	2.889e-08	2.8886e-08	3.5949e-08	3.1876e-08	3.0469e-08	3.0324e-08	3.0259e-08	3.0229e-08
9		4.2609e-08	7.3745e-08	4.0295e-08	9.4891e-08	1.0813e-07	1.1559e-07	4.2609e-08	5.2141e-08	3.0355e-08	2.9471e-08	4.6301e-08	5.4715e-08	4.2609e-08	4.0378e-08	2.8728e-08	2.8408e-08	2.8384e-08	2.8375e-08	4.2609e-08	3.4018e-08	2.8724e-08	2.8576e-08	2.8563e-08	2.8567e-08	4.2609e-08	3.1088e-08	2.9286e-08	2.9152e-08	2.9126e-08	2.9111e-08	4.2609e-08	3.3584e-08	3.0837e-08	3.0639e-08	3.0574e-08	3.0554e-08
10		4.0797e-08	7.0801e-08	3.2449e-08	5.9031e-08	6.9951e-08	8.6196e-08	4.0797e-08	4.9825e-08	3.6103e-08	6.2116e-08	7.1585e-08	7.1601e-08	4.0797e-08	3.8433e-08	2.843e-08	2.8238e-08	2.8239e-08	2.8244e-08	4.0797e-08	3.3096e-08	2.851e-08	2.8395e-08	2.8392e-08	2.8393e-08	4.0797e-08	3.054e-08	2.9082e-08	2.8993e-08	2.8984e-08	2.8977e-08	4.0797e-08	3.2081e-08	3.064e-08	3.046e-08	3.0395e-08	3.0367e-08
0th iteration = conventional processing
