# Supplementary material for: Iterative Restoration of the Fringe Phase (REFRASE) for QSM
Source: Front Neurosci. 2021 May 13;15:537666. doi: 10.3389/fnins.2021.537666 (PMC8155380; doi:10.3389/fnins.2021.537666)
Supplement: Supplementary file 1 [file Data_Sheet_1.ZIP › sim_results_rimRMSE.xls]

## Sheet: sim_rimRMSE
rim RMSE	Q_LC,min:	0.4						0.5						0.6						0.7						0.8						0.9
MC Case	Iteration:	0	1	2	3	4	5	0	1	2	3	4	5	0	1	2	3	4	5	0	1	2	3	4	5	0	1	2	3	4	5	0	1	2	3	4	5
1		6.1952e-08	1.6204e-07	3.5218e-08	2.2524e-08	1.9811e-08	1.8683e-08	6.1952e-08	1.0901e-07	2.7231e-08	1.7681e-08	1.5489e-08	1.4712e-08	6.1952e-08	6.8558e-08	1.402e-08	1.0555e-08	9.6953e-09	9.1701e-09	6.1952e-08	3.0707e-08	6.8083e-09	6.255e-09	5.956e-09	5.7638e-09	6.1952e-08	4.4335e-09	3.7755e-09	3.6121e-09	3.4669e-09	3.408e-09	6.1952e-08	2.5782e-09	2.4794e-09	2.1144e-09	1.9415e-09	1.8578e-09
2		4.6604e-08	1.3172e-07	3.2953e-08	2.0984e-08	1.8139e-08	1.7182e-08	4.6604e-08	8.4042e-08	2.4912e-08	1.6842e-08	1.4866e-08	1.3805e-08	4.6604e-08	4.8942e-08	1.4702e-08	1.0427e-08	9.3817e-09	8.833e-09	4.6604e-08	2.3e-08	7.3002e-09	6.52e-09	6.1839e-09	5.9961e-09	4.6604e-08	4.4612e-09	3.5785e-09	3.4917e-09	3.3751e-09	3.3044e-09	4.6604e-08	2.4098e-09	2.0822e-09	1.9292e-09	1.8411e-09	1.8005e-09
3		5.2338e-08	1.4798e-07	3.3475e-08	2.1994e-08	1.9399e-08	1.8131e-08	5.2338e-08	8.8416e-08	2.3386e-08	1.6457e-08	1.4905e-08	1.4117e-08	5.2338e-08	5.4877e-08	1.2342e-08	9.5413e-09	8.9474e-09	8.5303e-09	5.2338e-08	1.9307e-08	6.8775e-09	6.1452e-09	5.8133e-09	5.6455e-09	5.2338e-08	4.4494e-09	3.57e-09	3.4169e-09	3.299e-09	3.2621e-09	5.2338e-08	2.5629e-09	2.1065e-09	1.9137e-09	1.7909e-09	1.7635e-09
4		4.232e-08	1.6208e-07	3.4079e-08	2.1428e-08	1.9027e-08	1.8021e-08	4.232e-08	1.1092e-07	2.6533e-08	1.7216e-08	1.501e-08	1.4282e-08	4.232e-08	6.9731e-08	1.5129e-08	1.0227e-08	9.2588e-09	8.9046e-09	4.232e-08	3.1056e-08	6.8556e-09	6.2799e-09	5.8899e-09	5.7225e-09	4.232e-08	5.9232e-09	3.7004e-09	3.3937e-09	3.2808e-09	3.2217e-09	4.232e-08	2.4703e-09	2.246e-09	1.9896e-09	1.857e-09	1.7869e-09
5		3.7283e-08	1.0617e-07	2.589e-08	1.8171e-08	1.6486e-08	1.5437e-08	3.7283e-08	7.3465e-08	2.0954e-08	1.4822e-08	1.3665e-08	1.3025e-08	3.7283e-08	4.8369e-08	1.3752e-08	9.5817e-09	8.6233e-09	8.2612e-09	3.7283e-08	2.9145e-08	8.9589e-09	6.72e-09	6.0039e-09	5.7782e-09	3.7283e-08	8.9575e-09	3.8782e-09	3.6155e-09	3.492e-09	3.4439e-09	3.7283e-08	2.412e-09	2.1229e-09	1.9134e-09	1.82e-09	1.758e-09
6		2.7089e-07	2.3986e-07	6.7081e-08	5.3969e-08	3.4459e-08	3.2769e-08	2.7089e-07	1.8741e-07	5.1446e-08	3.7453e-08	2.4939e-08	1.9737e-08	2.7089e-07	1.4815e-07	4.0282e-08	1.654e-08	1.2857e-08	1.1135e-08	2.7089e-07	7.3847e-08	7.8262e-09	6.3703e-09	6.145e-09	5.9157e-09	2.7089e-07	5.3479e-09	4.658e-09	3.6251e-09	3.4342e-09	3.3419e-09	2.7089e-07	4.9751e-09	2.6858e-09	2.3077e-09	2.089e-09	1.9611e-09
7		4.1359e-08	1.2689e-07	2.926e-08	1.934e-08	1.741e-08	1.6406e-08	4.1359e-08	9.2746e-08	2.3525e-08	1.5613e-08	1.3892e-08	1.3115e-08	4.1359e-08	6.7526e-08	1.494e-08	9.827e-09	8.9385e-09	8.5039e-09	4.1359e-08	4.5684e-08	7.962e-09	6.3002e-09	5.8466e-09	5.616e-09	4.1359e-08	1.2907e-08	3.7088e-09	3.5043e-09	3.3594e-09	3.2915e-09	4.1359e-08	2.3302e-09	2.1905e-09	1.949e-09	1.8601e-09	1.7966e-09
8		3.5232e-08	1.1914e-07	2.626e-08	1.8444e-08	1.6736e-08	1.5814e-08	3.5232e-08	8.7292e-08	2.1677e-08	1.4891e-08	1.3573e-08	1.2899e-08	3.5232e-08	6.2395e-08	1.5542e-08	9.7466e-09	8.8031e-09	8.4581e-09	3.5232e-08	3.8626e-08	9.4632e-09	6.8461e-09	6.1403e-09	5.8283e-09	3.5232e-08	8.7821e-09	3.8107e-09	3.6289e-09	3.4725e-09	3.3816e-09	3.5232e-08	2.3509e-09	2.1653e-09	1.945e-09	1.829e-09	1.7783e-09
9		4.9148e-08	1.0996e-07	2.7863e-08	2.0173e-08	1.812e-08	1.7764e-08	4.9148e-08	7.1917e-08	2.094e-08	1.5343e-08	1.3737e-08	1.3143e-08	4.9148e-08	4.8103e-08	1.3375e-08	9.6577e-09	8.7677e-09	8.4126e-09	4.9148e-08	2.9788e-08	8.9023e-09	6.6448e-09	5.9884e-09	5.7324e-09	4.9148e-08	1.0222e-08	3.5892e-09	3.5694e-09	3.4107e-09	3.3336e-09	4.9148e-08	2.4934e-09	2.2637e-09	2.0222e-09	1.8985e-09	1.8461e-09
10		4.651e-08	1.0169e-07	2.5338e-08	1.9405e-08	1.7428e-08	1.6607e-08	4.651e-08	6.7174e-08	1.828e-08	1.4063e-08	1.3109e-08	1.2498e-08	4.651e-08	4.4306e-08	1.2339e-08	9.1089e-09	8.3513e-09	8.1064e-09	4.651e-08	2.8835e-08	8.7057e-09	6.4073e-09	5.7511e-09	5.4931e-09	4.651e-08	1.1688e-08	4.0579e-09	3.7134e-09	3.4815e-09	3.4006e-09	4.651e-08	2.5881e-09	2.1811e-09	1.9186e-09	1.7975e-09	1.7642e-09
0th iteration = conventional processing
